# Supplementary material for: Forest-Going as a Risk Factor for Confirmed Malaria in Champasak Province, Lao PDR: A Case-Control Study
Source: Int J Environ Res Public Health. 2024 Dec 4;21(12):1624. doi: 10.3390/ijerph21121624 (PMC11675269; doi:10.3390/ijerph21121624)
Supplement: Supplementary file 1 [file ijerph-21-01624-s001.zip]

Archive with 1 entries (1 files):
- ijerph-3224203-supplementary.pdf
